# Supplementary material for: Exploring Helium Ions’ Potential for Post-Mastectomy Left-Sided Breast Cancer Radiotherapy
Source: Cancers (Basel). 2024 Jan 18;16(2):410. doi: 10.3390/cancers16020410 (PMC10814201; doi:10.3390/cancers16020410)
Supplement: Supplementary file 1 [file cancers-16-00410-s001.zip]

Archive with 1 entries (1 files):
- cancers-2693696-supplementary.pdf
